# Supplementary material for: Using the Herschel–Bulkley Consistency Index to Characterise Complex Biopolymer Systems—The Effect of Screening
Source: Polymers (Basel). 2024 Oct 6;16(19):2822. doi: 10.3390/polym16192822 (PMC11478448; doi:10.3390/polym16192822)
Supplement: Supplementary file 1 [file polymers-16-02822-s001.zip]

Archive with 1 entries (1 files):
- polymers-3244860-supplementary.pdf
